# Supplementary material for: Population-Level Trends in Lifestyle Factors and Early-Onset Breast, Colorectal, and Uterine Cancers
Source: Cancers (Basel). 2026 Jan 3;18(1):167. doi: 10.3390/cancers18010167 (PMC12784836; doi:10.3390/cancers18010167)
Supplement: Supplementary file 1 [file cancers-18-00167-s001.zip]

Archive with 1 entries (1 files):
- cancers-4055711-supplementary.pdf
